# Supplementary material for: Structure-Activity Relationships in Alkoxylated Resorcinarenes: Synthesis, Structural Features, and Bacterial Biofilm-Modulating Properties
Source: Molecules. 2025 Aug 7;30(15):3304. doi: 10.3390/molecules30153304 (PMC12348843; doi:10.3390/molecules30153304)
Supplement: Supplementary file 1 [file molecules-30-03304-s001.zip]

Archive with 1 entries (1 files):
- molecules-3780208-supplementary.pdf
